# Supplementary material for: Influence of temperature and pH on induction of Shiga toxin Stx1a in Escherichia coli
Source: Front Microbiol. 2023 Jul 6;14:1181027. doi: 10.3389/fmicb.2023.1181027 (PMC10359099; doi:10.3389/fmicb.2023.1181027)
Supplement: Supplementary file 2 [file Data_Sheet_2.CSV]

#Organism group	Strain	Isolate identifiers	Serovar	Isolate	Create date	Location	Isolation source	Isolation type	SNP cluster	Min-same	Min-diff	BioSample	Assembly	AMR genotypes	Computed types
E. coli	CAP02	"CAP02"		ASM1102932v1	26-Feb-20	Canada:Lethbridge	Cattle feces		JAAKDC000000000			SAMN13870005	GCA_011029325.1	ColRNAI_1; IncB/O/K/Z_3; IncFIB(AP001918)_1
E. coli	CAP04	"CAP04"		ASM1102928v1	26-Feb-20	Canada:Lethbridge	Cattle feces		JAAKDA000000000			SAMN13870007	GCA_011029285.1	ColRNAI_1; IncB/O/K/Z_3; IncFIB(AP001918)_1; p0111_1
E. coli	CAP10	"CAP10"		ASM1103264v1	26-Feb-20	Canada:Lethbridge	Cattle feces		JAAKCV000000000			SAMN13870012	GCA_011032645.1	IncFIB(AP001918)_1
E. coli	CAP32	"CAP32"		ASM1103218v1	26-Feb-20	Canada:Lethbridge	Cattle feces		JAAKBZ000000000			SAMN13870034	GCA_011032185.1	IncB/O/K/Z_3; IncFIB(AP001918)_1
E.coli and Shigella	DMB SH20160	"DMB SH20160","SRS851215","Shigella sonnei 357"	SS	PDT000380949.1	2018-09-17T21:09:01Z	USA:MD	outbreak	clinical				SAMN03291487	GCA_003572905.1	acrF=MISTRANSLATION,aph(3'')-Ib=COMPLETE,aph(6)-Id=COMPLETE,blaEC=COMPLETE,blaTEM-1=COMPLETE,dfrA8=COMPLETE,glpT_E448K=POINT,sul2=COMPLETE
E.coli and Shigella	CE 1860	"CE 1860"		PDT001278004.1	2022-04-02T04:32:01Z	Australia: Sydney						SAMN17719010	GCA_022802895.1	acrF=COMPLETE,blaCMY-2=COMPLETE,blaEC=COMPLETE,cyaA_S352T=POINT,glpT_E448K=POINT,mdtM=COMPLETE
E.coli and Shigella	CE1818	"CE1818"		PDT000797319.1	2020-07-24T15:02:43Z	Australia: Sydney						SAMN14841047	GCA_013608265.1	acrF=COMPLETE,blaCMY-2=COMPLETE,blaEC=MISTRANSLATION,cyaA_S352T=POINT,glpT_E448K=POINT,mdtM=COMPLETE,uhpT_E350Q=POINT
E.coli and Shigella	CE1706	"CE1706"		PDT000797330.1	2020-07-24T15:06:28Z	Australia: Five Islands						SAMN14841038	GCA_013608955.1	acrF=COMPLETE,blaCMY-2=COMPLETE,blaEC=COMPLETE,cyaA_S352T=POINT,glpT_E448K=POINT,mdtM=COMPLETE,uhpT_E350Q=POINT
E.coli and Shigella	CE1567	"CE1567"		PDT000797334.1	2020-07-24T15:07:58Z	Australia: Five Islands						SAMN14841032	GCA_013609205.1	acrF=COMPLETE,blaCMY-2=COMPLETE,blaEC=COMPLETE,cyaA_S352T=POINT,glpT_E448K=POINT,mdtM=COMPLETE,uhpT_E350Q=POINT
E.coli and Shigella	IAL4980	"IAL4980","SRS13505181"		PDT000553136.1	2019-07-30T14:45:42Z	Brazil	stool	clinical				SAMN08045795	GCA_007646625.1	acrF=COMPLETE,blaEC=COMPLETE,emrD=COMPLETE,mdtM=COMPLETE
E.coli and Shigella	CE1683	"CE1683"		PDT000797327.1	2020-07-24T15:04:50Z	Australia: Five Islands						SAMN14841039	GCA_013608695.1	acrF=COMPLETE,blaCMY-2=COMPLETE,blaEC=MISTRANSLATION,cyaA_S352T=POINT,glpT_E448K=POINT,mdtM=COMPLETE,uhpT_E350Q=POINT
E.coli and Shigella	CE1904	"CE1904"		PDT000797257.1	2020-07-24T14:28:26Z	Australia: Montague Island			PDS000066078.4			SAMN14841063	GCA_013601205.1	acrF=COMPLETE,blaCMY-2=COMPLETE,blaEC=MISTRANSLATION,cyaA_S352T=POINT,glpT_E448K=POINT,mdtM=COMPLETE,uhpT_E350Q=POINT
E.coli and Shigella	CE2042	"CE2042"		PDT000797259.1	2020-07-24T14:29:16Z	Australia: Montague Island			PDS000066078.4			SAMN14841062	GCA_013601375.1	acrF=COMPLETE,blaCMY-2=COMPLETE,blaEC=MISTRANSLATION,cyaA_S352T=POINT,glpT_E448K=POINT,mdtM=COMPLETE,uhpT_E350Q=POINT
E.coli and Shigella	CE1917	"CE1917"		PDT000797261.1	2020-07-24T14:29:30Z	Australia: Montague Island			PDS000066078.4			SAMN14841060	GCA_013601455.1	acrF=COMPLETE,blaCMY-2=COMPLETE,blaEC=MISTRANSLATION,cyaA_S352T=POINT,glpT_E448K=POINT,mdtM=COMPLETE,uhpT_E350Q=POINT
E.coli and Shigella	CE2030	"CE2030"		PDT000797262.1	2020-07-24T14:29:40Z	Australia: Montague Island			PDS000066078.4			SAMN14841061	GCA_013601495.1	acrF=COMPLETE,blaCMY-2=COMPLETE,blaEC=MISTRANSLATION,cyaA_S352T=POINT,glpT_E448K=POINT,mdtM=COMPLETE,uhpT_E350Q=POINT
E.coli and Shigella	CE1984	"CE1984"		PDT000797264.1	2020-07-24T14:30:27Z	Australia: Montague Island			PDS000066078.4			SAMN14841057	GCA_013601645.1	acrF=COMPLETE,blaCMY-2=COMPLETE,blaEC=MISTRANSLATION,cyaA_S352T=POINT,glpT_E448K=POINT,mdtM=COMPLETE,uhpT_E350Q=POINT
E.coli and Shigella	CE1963	"CE1963"		PDT000797270.1	2020-07-24T14:31:51Z	Australia: Montague Island			PDS000066078.4			SAMN14841052	GCA_013601995.1	acrF=COMPLETE,blaCMY-2=COMPLETE,blaEC=MISTRANSLATION,cyaA_S352T=POINT,glpT_E448K=POINT,mdtM=COMPLETE,uhpT_E350Q=POINT
E.coli and Shigella	CE2006	"CE2006"		PDT000797272.1	2020-07-24T14:32:15Z	Australia: Montague Island			PDS000066078.4			SAMN14841050	GCA_013602065.1	acrF=COMPLETE,blaCMY-2=COMPLETE,blaEC=MISTRANSLATION,cyaA_S352T=POINT,glpT_E448K=POINT,mdtM=COMPLETE,uhpT_E350Q=POINT
E.coli and Shigella	CE1670	"CE1670"		PDT000797329.1	2020-07-24T15:06:17Z	Australia: Five Islands			PDS000066078.4			SAMN14841036	GCA_013608945.1	acrF=COMPLETE,blaCMY-2=COMPLETE,blaEC=MISTRANSLATION,cyaA_S352T=POINT,glpT_E448K=POINT,mdtM=COMPLETE,uhpT_E350Q=POINT
E.coli and Shigella	CE1619	"CE1619"		PDT000797332.1	2020-07-24T15:07:19Z	Australia: Five Islands			PDS000066078.4			SAMN14841035	GCA_013609085.1	acrF=COMPLETE,blaCMY-2=COMPLETE,blaEC=MISTRANSLATION,cyaA_S352T=POINT,glpT_E448K=POINT,mdtM=COMPLETE,uhpT_E350Q=POINT
E.coli and Shigella	ST865	"SRS9633683","ST865"		PDT001081359.1	2021-07-02T12:50:52Z	China: Guangxi	diarrhea from outbreaks of food poisoning	clinical	PDS000094617.2	0		SAMN19769895	GCA_019091005.1	acrF=COMPLETE,blaEC=COMPLETE,glpT_E448K=POINT,mdtM=COMPLETE,pmrB_Y358N=POINT
E.coli and Shigella	ST866	"SRS9633684","ST866"		PDT001110545.1	2021-08-16T15:56:11Z	China: Guangxi	outbreaks of food poisoning	clinical	PDS000094617.2	0		SAMN19769896	GCA_019614825.1	acrF=COMPLETE,blaEC=COMPLETE,glpT_E448K=POINT,mdtM=COMPLETE,pmrB_Y358N=POINT
E.coli and Shigella	CE1796	"CE1796"		PDT000797267.1	2020-07-24T14:31:14Z	Australia: Sydney			PDS000066073.2			SAMN14841054	GCA_013601815.1	acrF=COMPLETE,blaCMY-2=COMPLETE,blaEC=MISTRANSLATION,cyaA_S352T=POINT,glpT_E448K=POINT,mdtM=COMPLETE,uhpT_E350Q=POINT
E.coli and Shigella	CE1679	"CE1679"		PDT000797324.1	2020-07-24T15:04:12Z	Australia: Five Islands			PDS000066073.2			SAMN14841043	GCA_013608555.1	acrF=COMPLETE,blaCMY-2=COMPLETE,blaEC=MISTRANSLATION,cyaA_S352T=POINT,glpT_E448K=POINT,mdtM=COMPLETE,uhpT_E350Q=POINT
E.coli and Shigella	CE1762	"CE1762"		PDT000797269.1	2020-07-24T14:31:41Z	Australia: Sydney			PDS000066075.2			SAMN14841053	GCA_013601935.1	acrF=COMPLETE,blaCMY-2=COMPLETE,blaEC=MISTRANSLATION,cyaA_S352T=POINT,glpT_E448K=POINT,mdtM=COMPLETE,uhpT_E350Q=POINT
E.coli and Shigella	CE1848	"CE1848"		PDT000797320.1	2020-07-24T15:02:46Z	Australia: Sydney			PDS000066075.2			SAMN14841046	GCA_013608285.1	acrF=COMPLETE,blaCMY-2=COMPLETE,blaEC=MISTRANSLATION,cyaA_S352T=POINT,glpT_E448K=POINT,mdtM=COMPLETE,uhpT_E350Q=POINT
E.coli and Shigella	CE1833	"CE1833"		PDT000797322.1	2020-07-24T15:03:11Z	Australia: Sydney			PDS000066075.2			SAMN14841045	GCA_013608395.1	acrF=COMPLETE,blaCMY-2=COMPLETE,blaEC=MISTRANSLATION,cyaA_S352T=POINT,glpT_E448K=POINT,mdtM=COMPLETE,uhpT_E350Q=POINT
E.coli and Shigella	CE1710	"CE1710"		PDT000797325.1	2020-07-24T15:04:20Z	Australia: Five Islands			PDS000066066.1			SAMN14841040	GCA_013608615.1	acrF=COMPLETE,blaCMY-2=COMPLETE,blaEC=MISTRANSLATION,cyaA_S352T=POINT,glpT_E448K=POINT,mdtM=COMPLETE,uhpT_E350Q=POINT
E.coli and Shigella	CE1634	"CE1634"		PDT000797333.1	2020-07-24T15:07:26Z	Australia: Five Islands			PDS000066066.1			SAMN14841034	GCA_013609075.1	acrF=COMPLETE,blaCMY-2=COMPLETE,blaEC=MISTRANSLATION,cyaA_S352T=POINT,glpT_E448K=POINT,mdtM=COMPLETE,uhpT_E350Q=POINT
E.coli and Shigella	CE1636	"CE1636"		PDT000797340.1	2020-07-24T15:09:35Z	Australia: Five Islands			PDS000066066.1			SAMN14841026	GCA_013609585.1	acrF=COMPLETE,blaCMY-2=COMPLETE,blaEC=MISTRANSLATION,cyaA_S352T=POINT,glpT_E448K=POINT,mdtM=COMPLETE,uhpT_E350Q=POINT
E.coli and Shigella	CE1573	"CE1573"		PDT000797337.1	2020-07-24T15:09:00Z	Australia: Five Islands			PDS000066071.1			SAMN14841028	GCA_013609425.1	acrF=COMPLETE,blaCMY-2=COMPLETE,blaEC=MISTRANSLATION,cyaA_S352T=POINT,glpT_E448K=POINT,mdtM=COMPLETE,uhpT_E350Q=POINT
E.coli and Shigella	CE1638	"CE1638"		PDT000797338.1	2020-07-24T15:09:03Z	Australia: Five Islands			PDS000066071.1			SAMN14841030	GCA_013609435.1	acrF=COMPLETE,blaCMY-2=COMPLETE,blaEC=MISTRANSLATION,cyaA_S352T=POINT,glpT_E448K=POINT,mdtM=COMPLETE,uhpT_E350Q=POINT
E.coli and Shigella	CE1564	"CE1564"		PDT000797339.1	2020-07-24T15:09:32Z	Australia: Five Islands			PDS000066071.1			SAMN14841027	GCA_013609525.1	acrF=COMPLETE,blaCMY-2=COMPLETE,blaEC=MISTRANSLATION,cyaA_S352T=POINT,glpT_E448K=POINT,mdtM=COMPLETE,uhpT_E350Q=POINT
E.coli and Shigella	CE1865	"CE1865"		PDT000797273.1	2020-07-24T14:32:33Z	Australia: Sydney			PDS000066074.1			SAMN14841048	GCA_013602135.1	acrF=COMPLETE,blaCMY-2=COMPLETE,blaEC=MISTRANSLATION,cyaA_S352T=POINT,glpT_E448K=POINT,mdtM=COMPLETE,uhpT_E350Q=POINT
E.coli and Shigella	CE1803A	"CE1803A","CE1803Ac"		PDT000795258.1	2020-07-22T12:18:49Z	Australia: Five Islands			PDS000066089.1			SAMN14966948	GCA_013459015.1	acrF=COMPLETE,blaEC=MISTRANSLATION,cyaA_S352T=POINT,glpT_E448K=POINT,mdtM=COMPLETE,uhpT_E350Q=POINT
E.coli and Shigella	CE1825	"CE1825"		PDT000797266.1	2020-07-24T14:30:36Z	Australia: Sydney			PDS000066087.1			SAMN14841056	GCA_013601725.1	acrF=COMPLETE,blaCMY-2=COMPLETE,blaEC=COMPLETE,cyaA_S352T=POINT,glpT_E448K=POINT,mdtM=COMPLETE,uhpT_E350Q=POINT
E.coli and Shigella	CE1886	"CE1886"		PDT000797271.1	2020-07-24T14:32:06Z	Australia: Sydney			PDS000066087.1			SAMN14841051	GCA_013602005.1	acrF=COMPLETE,blaCMY-2=COMPLETE,blaEC=COMPLETE,cyaA_S352T=POINT,glpT_E448K=POINT,mdtM=COMPLETE,uhpT_E350Q=POINT
E.coli and Shigella	31ctx	"31ctx"		PDT001278002.1	2022-04-02T04:31:36Z	Angola: Catabola			PDS000107503.1			SAMN17719012	GCA_022802855.1	acrF=COMPLETE,blaCTX-M-15=COMPLETE,blaEC=COMPLETE,cyaA_S352T=POINT,glpT_E448K=POINT,mdtM=COMPLETE,qnrS1=COMPLETE
E.coli and Shigella	CE 1708	"CE 1708"		PDT001278006.1	2022-04-02T04:32:25Z	Australia: Five Islands			PDS000107503.1			SAMN17719007	GCA_022802915.1	acrF=COMPLETE,blaCTX-M-15=COMPLETE,blaEC=COMPLETE,cyaA_S352T=POINT,glpT_E448K=POINT,mdtM=COMPLETE,qnrS1=COMPLETE
E.coli and Shigella	CE2031A	"CE2031A"		PDT000797256.1	2020-07-24T14:28:01Z	Australia: Montague Island			PDS000066078.4			SAMN14841066	GCA_013601075.1	acrF=COMPLETE,blaCMY-2=COMPLETE,blaEC=MISTRANSLATION,cyaA_S352T=POINT,glpT_E448K=POINT,mdtM=COMPLETE,uhpT_E350Q=POINT
E.coli and Shigella	CE1966	"CE1966"		PDT000797258.1	2020-07-24T14:29:14Z	Australia: Montague Island			PDS000066078.4			SAMN14841064	GCA_013601355.1	acrF=COMPLETE,blaCMY-2=COMPLETE,blaEC=MISTRANSLATION,cyaA_S352T=POINT,glpT_E448K=POINT,mdtM=COMPLETE,qnrS=PARTIAL_END_OF_CONTIG,uhpT_E350Q=POINT
E.coli and Shigella	CE1957	"CE1957"		PDT000797318.1	2020-07-24T15:01:58Z	Australia: Montague Island			PDS000066078.4			SAMN14841049	GCA_013608155.1	acrF=COMPLETE,blaCMY-2=COMPLETE,blaEC=MISTRANSLATION,cyaA_S352T=POINT,glpT_E448K=POINT,mdtM=COMPLETE,uhpT_E350Q=POINT
E.coli and Shigella	CE1994A	"CE1994A"		PDT000797321.1	2020-07-24T15:03:08Z	Australia: Montague Island			PDS000066078.4			SAMN14841044	GCA_013608405.1	acrF=COMPLETE,blaCMY-2=COMPLETE,blaEC=MISTRANSLATION,cyaA_S352T=POINT,glpT_E448K=POINT,mdtM=COMPLETE,uhpT_E350Q=POINT
E.coli and Shigella		"94-3024","outbreak strain 94-3024"		PDT000045930.2	2015-06-22T14:56:33Z	USA: Montana	human stool	clinical	PDS000000850.8	0	0	SAMN03262652	GCA_000801185.2	acrF=COMPLETE,blaEC=COMPLETE,glpT_E448K=POINT,mdtM=COMPLETE,pmrB_Y358N=POINT
E.coli and Shigella	CE1715	"CE1715"		PDT000797328.1	2020-07-24T15:05:30Z	Australia: Five Islands			PDS000066066.1			SAMN14841037	GCA_013608825.1	acrF=COMPLETE,aph(3')-IIa=COMPLETE,blaCMY-2=COMPLETE,blaEC=MISTRANSLATION,cyaA_S352T=POINT,glpT_E448K=POINT,mdtM=COMPLETE,mdtM=PARTIAL_END_OF_CONTIG,uhpT_E350Q=POINT
E.coli and Shigella	CE1732A	"CE1732A"		PDT000797323.1	2020-07-24T15:04:09Z	Australia: Five Islands			PDS000066076.1			SAMN14841042	GCA_013608535.1	acrF=COMPLETE,blaCMY-2=COMPLETE,blaEC=MISTRANSLATION,cyaA_S352T=POINT,glpT_E448K=POINT,mdtM=COMPLETE,tet(B)=COMPLETE,uhpT_E350Q=POINT
E.coli and Shigella	CE1731	"CE1731"		PDT000797326.1	2020-07-24T15:04:45Z	Australia: Five Islands			PDS000066076.1			SAMN14841041	GCA_013608675.1	acrF=COMPLETE,blaCMY-2=COMPLETE,blaEC=MISTRANSLATION,cyaA_S352T=POINT,glpT_E448K=POINT,mdtM=COMPLETE,tet(B)=COMPLETE,uhpT_E350Q=POINT
E.coli and Shigella	CE1590	"CE1590"		PDT000797335.1	2020-07-24T15:08:27Z	Australia: Five Islands			PDS000066076.1			SAMN14841031	GCA_013609325.1	acrF=COMPLETE,blaCMY-2=COMPLETE,blaEC=MISTRANSLATION,cyaA_S352T=POINT,glpT_E448K=POINT,mdtM=COMPLETE,tet(B)=COMPLETE,uhpT_E350Q=POINT
E.coli and Shigella	CE1600	"CE1600"		PDT000797336.1	2020-07-24T15:08:49Z	Australia: Five Islands			PDS000066076.1			SAMN14841029	GCA_013609375.1	acrF=COMPLETE,blaCMY-2=COMPLETE,blaEC=MISTRANSLATION,cyaA_S352T=POINT,glpT_E448K=POINT,mdtM=COMPLETE,tet(B)=COMPLETE,uhpT_E350Q=POINT
E.coli and Shigella	CE1765	"CE1765"		PDT000797265.1	2020-07-24T14:30:34Z	Australia: Sydney			PDS000072294.2			SAMN14841058	GCA_013601685.1	acrF=COMPLETE,blaCMY-2=COMPLETE,blaEC=COMPLETE,cyaA_S352T=POINT,glpT_E448K=POINT,mdtM=COMPLETE,uhpT_E350Q=POINT
E.coli and Shigella	1603H	"1603H"		PDT001278001.1	2022-04-02T04:31:33Z	Australia: Five Islands						SAMN17719011	GCA_022802835.1	acrF=COMPLETE,aph(3'')-Ib=COMPLETE,aph(6)-Id=COMPLETE,blaEC=COMPLETE,blaTEM-1=COMPLETE,catA1=COMPLETE,cyaA_S352T=POINT,dfrA7=COMPLETE,glpT_E448K=POINT,gyrA_S83L=POINT,sul2=COMPLETE,tet(D)=COMPLETE
E.coli and Shigella	ATCC BAA-178	"ATCC BAA-178","ATCC:BAA-178","CFSAN002236","SRS455967"		PDT000017985.3	2017-10-02T18:35:35Z	USA:MT	stool	clinical	PDS000000850.8	0	0	SAMN02147037	GCA_000464955.2	acrF=COMPLETE,blaEC=COMPLETE,glpT_E448K=POINT,mdtM=COMPLETE,pmrB_Y358N=POINT
E.coli and Shigella	CE1872	"CE1872"		PDT000797268.1	2020-07-24T14:31:14Z	Australia: Sydney			PDS000066074.1			SAMN14841055	GCA_013601795.1	aadA5=COMPLETE,acrF=COMPLETE,aph(3'')-Ib=PARTIAL_END_OF_CONTIG,blaCMY-2=COMPLETE,blaEC=MISTRANSLATION,cyaA_S352T=POINT,glpT_E448K=POINT,mdtM=COMPLETE,mph(A)=PARTIAL_END_OF_CONTIG,sul2=COMPLETE,uhpT_E350Q=POINT
E.coli and Shigella	1720H	"1720H"		PDT000946077.1	2021-02-01T04:03:28Z	Australia: Five Islands Nature Reserve, NSW	cloacal sample					SAMN17526422	GCA_016775035.1	acrF=COMPLETE,aph(3'')-Ib=COMPLETE,aph(6)-Id=COMPLETE,blaEC=COMPLETE,blaLAP-2=COMPLETE,blaTEM=PARTIAL,dfrA14=COMPLETE,glpT_E448K=POINT,mdtM=COMPLETE,qnrS1=COMPLETE,sul2=COMPLETE,tet(A)=COMPLETE
E.coli and Shigella	CE 1882	"CE 1882"		PDT001277999.1	2022-04-02T04:31:16Z	Australia: Sydney						SAMN17719015	GCA_022802795.1	aac(3)-IId=COMPLETE,aadA5=COMPLETE,acrF=COMPLETE,aph(3'')-Ib=COMPLETE,aph(6)-Id=COMPLETE,blaCTX-M-14=COMPLETE,blaEC=COMPLETE,blaTEM-1=COMPLETE,cyaA_S352T=POINT,dfrA17=COMPLETE,glpT_E448K=POINT,gyrA_S83L=POINT,mph(A)=COMPLETE,parC_S80I=POINT,sul1=COMPLETE,sul2=COMPLETE
E.coli and Shigella	CE 1751	"CE 1751"		PDT001278005.1	2022-04-02T04:32:25Z	Australia: Sydney						SAMN17719008	GCA_022802925.1	aadA5=COMPLETE,acrF=COMPLETE,ampC_T-32A=POINT,blaCTX-M-14=COMPLETE,blaEC=COMPLETE,blaTEM-1=COMPLETE,catA1=COMPLETE,cyaA_S352T=POINT,dfrA17=COMPLETE,glpT_E448K=POINT,mph(A)=COMPLETE,sul1=COMPLETE,tet(B)=COMPLETE,tet(D)=COMPLETE
E.coli and Shigella	CE1628	"CE1628","CE1628chromosome"		PDT000795259.1	2020-07-22T12:21:02Z	Australia: Five Islands			PDS000066085.1			SAMN14966947	GCA_013459175.1	acrF=COMPLETE,aph(3'')-Ib=COMPLETE,aph(3')-Ia=COMPLETE,aph(6)-Id=COMPLETE,blaEC=MISTRANSLATION,blaOXA-23=COMPLETE,cyaA_S352T=POINT,glpT_E448K=POINT,mdtM=COMPLETE,sul2=COMPLETE,uhpT_E350Q=POINT
E.coli and Shigella	CE1628	"CE1628"		PDT000797331.1	2020-07-24T15:07:16Z	Australia: Five Islands			PDS000066085.1			SAMN14841033	GCA_013609095.1	acrF=COMPLETE,aph(3'')-Ib=COMPLETE,aph(3')-Ia=COMPLETE,aph(6)-Id=COMPLETE,blaCMY-2=COMPLETE,blaEC=MISTRANSLATION,blaOXA-23=COMPLETE,cyaA_S352T=POINT,glpT_E448K=POINT,mdtM=COMPLETE,sul2=COMPLETE,uhpT_E350Q=POINT
E.coli and Shigella	2016H	"2016H"		PDT001278000.1	2022-04-02T04:31:26Z	Australia: Montague Island						SAMN17719013	GCA_022802815.1	aac(3)-IId=COMPLETE,aadA5=COMPLETE,acrF=COMPLETE,aph(3'')-Ib=COMPLETE,aph(6)-Id=COMPLETE,blaCMY-2=COMPLETE,blaCTX-M-14=COMPLETE,blaEC=COMPLETE,blaTEM-1=COMPLETE,cyaA_S352T=POINT,dfrA17=COMPLETE,glpT_E448K=POINT,gyrA_S83L=POINT,mph(A)=COMPLETE,sul1=COMPLETE,sul2=COMPLETE
E.coli and Shigella	CDPHFDLB-F1602032-017A	"191020816-E017A","CDPHFDLB-F1602032-017A","CFSAN046929","SRS1334326"		PDT000113199.3	2016-03-10T18:25:26Z	USA:CA	water	environmental/other	PDS000035300.117	2	2	SAMN04510395	GCA_012763775.1	acrF=MISTRANSLATION,blaEC=COMPLETE,mdtM=COMPLETE
E.coli and Shigella	CDPHFDLB-F1602032-036B	"191020816-E036B","CDPHFDLB-F1602032-036B","CFSAN046934","SRS1334336"		PDT000113204.3	2016-03-10T18:25:26Z	USA:CA	soil	environmental/other	PDS000035300.117	5	5	SAMN04510401	GCA_012763675.1	acrF=MISTRANSLATION,blaEC=COMPLETE,mdtM=COMPLETE
E.coli and Shigella	CDPHFDLB-F1602032-043A	"191020816-E043A","CDPHFDLB-F1602032-043A","CFSAN046941","SRS1334331"		PDT000113209.3	2016-03-10T18:25:26Z	USA:CA	soil	environmental/other	PDS000035300.117	0	0	SAMN04510410	GCA_012763435.1	acrF=MISTRANSLATION,blaEC=COMPLETE,mdtM=COMPLETE
E.coli and Shigella	CDPHFDLB-F1602032-045A	"191020816-E045A","CDPHFDLB-F1602032-045A","CFSAN046942","SRS1334330"		PDT000113210.3	2016-03-10T18:25:26Z	USA:CA	feces (Bos taurus)	environmental/other	PDS000035300.117	2	2	SAMN04510411	GCA_012763495.1	acrF=MISTRANSLATION,blaEC=COMPLETE,mdtM=COMPLETE
E.coli and Shigella	CDPHFDLB-F1602032-049A	"191020816-E049A","CDPHFDLB-F1602032-049A","CFSAN046946","SRS1334340"		PDT000113212.3	2016-03-10T18:25:26Z	USA:CA	feces (Bos taurus)	environmental/other	PDS000035300.117	0	0	SAMN04510415	GCA_012763395.1	acrF=MISTRANSLATION,blaEC=COMPLETE,mdtM=COMPLETE
E.coli and Shigella	CDPHFDLB-F1602032-012A	"191020816-E012-A","CDPHFDLB-F1602032-012A","CFSAN046923","SRS1334339"		PDT000113213.3	2016-03-10T18:25:26Z	USA:CA	feces (Bos taurus)	environmental/other	PDS000035300.117	1	1	SAMN04510386	GCA_012762875.1	acrF=MISTRANSLATION,blaEC=COMPLETE,mdtM=COMPLETE
E.coli and Shigella	CE 1760	"CE 1760"		PDT001278003.1	2022-04-02T04:31:48Z	Australia: Sydney			PDS000119846.1			SAMN17719009	GCA_022802875.1	aadA2=COMPLETE,acrF=COMPLETE,aph(3'')-Ib=COMPLETE,aph(6)-Id=COMPLETE,blaEC=COMPLETE,blaSHV-12=COMPLETE,blaTEM-1=COMPLETE,catA1=COMPLETE,cyaA_S352T=POINT,dfrA12=COMPLETE,glpT_E448K=POINT,mph(A)=COMPLETE,sul1=COMPLETE,sul2=COMPLETE,tet(D)=COMPLETE
E.coli and Shigella	1556m1	"1556m1"		PDT000946074.1	2021-02-01T04:02:42Z	Australia: Five Islands Nature Reserve, NSW	cloacal sample					SAMN17526317	GCA_016774955.1	aac(3)-IId=COMPLETE,aac(6')-Ib-cr5=COMPLETE,acrF=COMPLETE,arr-3=COMPLETE,blaCTX-M-24=COMPLETE,blaEC=COMPLETE,blaIMP-4=COMPLETE,blaOXA-1=COMPLETE,blaTEM-1=COMPLETE,catB3=COMPLETE,erm(42)=COMPLETE,glpT_E448K=POINT,gyrA_S83L=POINT,mdtM=COMPLETE,mph(A)=COMPLETE,sul1=COMPLETE,tet(A)=COMPLETE
E.coli and Shigella	CE 1871	"CE 1871"		PDT001277998.1	2022-04-02T04:31:12Z	Australia: Sydney			PDS000107457.9			SAMN17719014	GCA_022802775.1	aac(3)-IId=COMPLETE,aadA5=COMPLETE,acrF=COMPLETE,aph(3'')-Ib=COMPLETE,aph(6)-Id=COMPLETE,blaCTX-M-14=COMPLETE,blaEC=COMPLETE,blaTEM-1=COMPLETE,catA1=COMPLETE,cyaA_S352T=POINT,dfrA17=COMPLETE,glpT_E448K=POINT,gyrA_S83L=POINT,mph(A)=COMPLETE,sul1=COMPLETE,sul2=COMPLETE,tet(D)=COMPLETE
E.coli and Shigella	CDPHFDLB-F1602032-054A	"191020816-E054A","CDPHFDLB-F1602032-054A","CFSAN046950","SRS1349572"		PDT000115365.3	2016-03-19T00:13:58Z	USA:CA	feces (Bos taurus)	environmental/other	PDS000035300.117	2	2	SAMN04510419	GCA_012713125.1	acrF=MISTRANSLATION,blaEC=COMPLETE,mdtM=COMPLETE
E.coli and Shigella	CE1803A	"CE1803A"		PDT000797341.1	2020-07-24T15:09:52Z	Australia: Five Islands			PDS000066089.1			SAMN14841025	GCA_013609645.1	acrF=COMPLETE,aph(3'')-Ib=COMPLETE,aph(6)-Id=COMPLETE,blaDHA-1=COMPLETE,blaEC=MISTRANSLATION,blaTEM-1=COMPLETE,catA1=COMPLETE,cyaA_S352T=POINT,dfrA17=COMPLETE,fosA4=COMPLETE,glpT_E448K=POINT,mdtM=COMPLETE,qnrB4=COMPLETE,sul1=COMPLETE,sul2=COMPLETE,tet(B)=COMPLETE,uhpT_E350Q=POINT
E.coli and Shigella	1660m1	"1660m1"		PDT000946080.1	2021-02-01T04:03:38Z	Australia: Five Islands Nature Reserve, NSW	cloacal sample		PDS000079906.1			SAMN17526400	GCA_016775095.1	acrF=COMPLETE,aph(3'')-Ib=COMPLETE,aph(6)-Id=COMPLETE,blaEC=COMPLETE,blaIMP-4=COMPLETE,blaLAP-2=COMPLETE,blaTEM-1=COMPLETE,catA2=COMPLETE,dfrA14=COMPLETE,glpT_E448K=POINT,mdtM=COMPLETE,qnrS1=COMPLETE,sul2=COMPLETE
E.coli and Shigella	CE1887	"CE1887"		PDT000797255.1	2020-07-24T14:27:50Z	Australia: Sydney			PDS000066075.2			SAMN14841065	GCA_013601025.1	aac(3)-IId=COMPLETE,aadA5=COMPLETE,acrF=COMPLETE,aph(3'')-Ib=COMPLETE,aph(6)-Id=COMPLETE,blaCMY-2=COMPLETE,blaCTX-M-3=COMPLETE,blaEC=MISTRANSLATION,blaTEM-1=COMPLETE,catA1=COMPLETE,cyaA_S352T=POINT,dfrA17=PARTIAL_END_OF_CONTIG,erm(B)=COMPLETE,glpT_E448K=POINT,mdtM=COMPLETE,mph(A)=COMPLETE,sul1=COMPLETE,sul2=COMPLETE,tet(B)=COMPLETE,uhpT_E350Q=POINT
E.coli and Shigella	CE1585	"CE1585"		PDT000946062.1	2021-02-01T04:00:44Z	Australia: Five Islands Nature Reserve, NSW	cloacal sample		PDS000079919.1			SAMN17526371	GCA_016774665.1	aac(3)-IId=COMPLETE,aac(6')-Ib3=COMPLETE,aadA2=COMPLETE,acrF=COMPLETE,aph(3'')-Ib=COMPLETE,aph(6)-Id=COMPLETE,blaEC=COMPLETE,blaIMP-4=COMPLETE,blaSHV-12=COMPLETE,blaTEM-1=COMPLETE,catA2=COMPLETE,catB3=COMPLETE,dfrA19=COMPLETE,glpT_E448K=POINT,mcr-9.1=COMPLETE,mdtM=COMPLETE,mph(A)=COMPLETE,sul1=COMPLETE,tet(D)=COMPLETE
E.coli and Shigella	CE1538B	"CE1538B"		PDT000946069.1	2021-02-01T04:01:44Z	Australia: Five Islands Nature Reserve, NSW	cloacal sample		PDS000079919.1			SAMN17526430	GCA_016774815.1	aac(3)-IId=COMPLETE,aac(6')-Ib3=COMPLETE,aadA2=COMPLETE,acrF=COMPLETE,aph(3'')-Ib=COMPLETE,aph(6)-Id=COMPLETE,blaEC=COMPLETE,blaIMP-4=COMPLETE,blaSHV-12=COMPLETE,blaTEM-1=COMPLETE,catA2=COMPLETE,catB3=COMPLETE,dfrA19=COMPLETE,glpT_E448K=POINT,mcr-9.1=COMPLETE,mdtM=COMPLETE,mph(A)=COMPLETE,qnrA1=COMPLETE,sul1=COMPLETE
E.coli and Shigella	1539H	"1539H"		PDT000946070.1	2021-02-01T04:01:51Z	Australia: Five Islands Nature Reserve, NSW	cloacal sample		PDS000079919.1			SAMN17526426	GCA_016774855.1	aac(3)-IId=COMPLETE,aac(6')-Ib4=COMPLETE,aadA2=COMPLETE,acrF=COMPLETE,aph(3'')-Ib=COMPLETE,aph(6)-Id=COMPLETE,blaEC=COMPLETE,blaIMP-4=COMPLETE,blaSHV-12=COMPLETE,blaTEM-1=COMPLETE,catA2=COMPLETE,catB3=COMPLETE,dfrA19=COMPLETE,glpT_E448K=POINT,mcr-9.1=COMPLETE,mdtM=COMPLETE,mph(A)=COMPLETE,qnrA1=COMPLETE,sul1=COMPLETE,tet(D)=COMPLETE
E.coli and Shigella	1585H	"1585H"		PDT000946071.1	2021-02-01T04:02:23Z	Australia: Five Islands Nature Reserve, NSW	cloacal sample		PDS000079919.1			SAMN17526427	GCA_016774895.1	aac(3)-IId=COMPLETE,aac(6')-Ib3=COMPLETE,aadA2=COMPLETE,acrF=COMPLETE,aph(3'')-Ib=COMPLETE,aph(6)-Id=COMPLETE,blaEC=COMPLETE,blaIMP-4=COMPLETE,blaSHV-12=COMPLETE,blaTEM-1=COMPLETE,catA2=COMPLETE,catB3=COMPLETE,dfrA19=COMPLETE,glpT_E448K=POINT,mcr-9.1=COMPLETE,mdtM=COMPLETE,mph(A)=COMPLETE,qnrA1=COMPLETE,sul1=COMPLETE,tet(D)=COMPLETE
E.coli and Shigella	CE1586	"CE1586"		PDT000946075.1	2021-02-01T04:02:50Z	Australia: Five Islands Nature Reserve, NSW	cloacal sample		PDS000079919.1			SAMN17526318	GCA_016774975.1	aac(3)-IId=COMPLETE,aac(6')-Ib4=COMPLETE,aadA2=COMPLETE,acrF=COMPLETE,aph(3'')-Ib=COMPLETE,aph(6)-Id=COMPLETE,blaEC=COMPLETE,blaIMP-4=COMPLETE,blaSHV-12=COMPLETE,blaTEM-1=COMPLETE,catA2=COMPLETE,catB3=COMPLETE,dfrA19=COMPLETE,glpT_E448K=POINT,mcr-9.1=COMPLETE,mdtM=COMPLETE,mph(A)=COMPLETE,qnrA1=COMPLETE,sul1=COMPLETE,tet(D)=COMPLETE
E.coli and Shigella	CE1700	"CE1700"		PDT000946081.1	2021-02-01T04:03:56Z	Australia: Five Islands Nature Reserve, NSW	cloacal sample		PDS000079919.1			SAMN17526420	GCA_016775115.1	aac(3)-IId=COMPLETE,aac(6')-Ib3=COMPLETE,aadA2=COMPLETE,acrF=COMPLETE,aph(3'')-Ib=COMPLETE,aph(6)-Id=COMPLETE,blaEC=COMPLETE,blaIMP-4=COMPLETE,blaSHV-12=COMPLETE,blaTEM-1=COMPLETE,catA2=COMPLETE,catB3=COMPLETE,dfrA19=COMPLETE,glpT_E448K=POINT,mcr-9.1=COMPLETE,mdtM=COMPLETE,mph(A)=COMPLETE,qnrA1=COMPLETE,sul1=COMPLETE,tet(D)=COMPLETE
E.coli and Shigella	1561H	"1561H"		PDT000946082.1	2021-02-01T04:04:03Z	Australia: Five Islands Nature Reserve, NSW	cloacal sample		PDS000079919.1			SAMN17526425	GCA_016775135.1	aac(3)-IId=COMPLETE,aac(6')-Ib3=COMPLETE,aadA2=COMPLETE,acrF=COMPLETE,aph(3'')-Ib=COMPLETE,aph(6)-Id=COMPLETE,blaEC=COMPLETE,blaIMP-4=COMPLETE,blaSHV-12=COMPLETE,blaTEM-1=COMPLETE,catA2=COMPLETE,catB3=COMPLETE,dfrA19=COMPLETE,glpT_E448K=POINT,mcr-9.1=COMPLETE,mdtM=COMPLETE,mph(A)=COMPLETE,qnrA1=COMPLETE,sul1=COMPLETE,tet(D)=COMPLETE
E.coli and Shigella	1537H	"1537H"		PDT000946083.1	2021-02-01T04:04:13Z	Australia: Five Islands Nature Reserve, NSW	cloacal sample		PDS000079919.1			SAMN17526421	GCA_016775175.1	aac(3)-IId=COMPLETE,aac(6')-Ib3=COMPLETE,aadA2=COMPLETE,acrF=COMPLETE,aph(3'')-Ib=COMPLETE,aph(6)-Id=COMPLETE,blaEC=COMPLETE,blaIMP-4=COMPLETE,blaSHV-12=COMPLETE,blaTEM-1=COMPLETE,catA2=COMPLETE,catB3=COMPLETE,dfrA19=COMPLETE,glpT_E448K=POINT,mcr-9.1=COMPLETE,mdtM=COMPLETE,mph(A)=COMPLETE,qnrA1=COMPLETE,sul1=COMPLETE
E.coli and Shigella	1585m1	"1585m1","SRS10916135"		PDT001178504.1	2021-11-15T14:50:55Z	Australia: Five Islands	island		PDS000096939.3			SAMN22896043	GCA_020868245.1	aac(3)-IId=COMPLETE,aac(6')-Ib4=COMPLETE,aadA5=COMPLETE,acrF=PARTIAL,aph(3'')-Ib=COMPLETE,aph(3')-Ia=COMPLETE,aph(6)-Id=COMPLETE,blaEC=COMPLETE,blaIMP-4=COMPLETE,blaTEM-1=COMPLETE,catA1=COMPLETE,catB3=COMPLETE,dfrA17=COMPLETE,glpT_E448K=POINT,gyrA_D87N=POINT,gyrA_S83L=POINT,mdtM=COMPLETE,mph(A)=COMPLETE,parC_E84K=POINT,pmrB_Y358N=POINT,sul1=COMPLETE,sul2=COMPLETE,tet(A)=COMPLETE,tet(B)=COMPLETE
E.coli and Shigella	CE1681	"CE1681"		PDT000946066.1	2021-02-01T04:01:16Z	Australia: Five Islands Nature Reserve, NSW	cloacal sample		PDS000079906.1			SAMN17526383	GCA_016774755.1	aac(3)-IId=COMPLETE,aac(6')-Ib-cr5=COMPLETE,acrF=COMPLETE,aph(3'')-Ib=COMPLETE,aph(6)-Id=COMPLETE,arr-3=COMPLETE,blaEC=COMPLETE,blaIMP-4=COMPLETE,blaLAP-2=COMPLETE,blaOXA-1=COMPLETE,blaTEM-1=COMPLETE,catA2=COMPLETE,catB3=COMPLETE,glpT_E448K=POINT,mdtM=COMPLETE,mph(A)=COMPLETE,qnrS1=COMPLETE,sul1=COMPLETE,sul2=COMPLETE,tet(A)=COMPLETE
E.coli and Shigella	1587R	"1587R"		PDT000946063.1	2021-02-01T04:00:47Z	Australia: Five Islands Nature Reserve, NSW	cloacal sample		PDS000079917.1			SAMN17526381	GCA_016774655.1	aac(3)-IId=COMPLETE,aac(6')-Ib-cr5=COMPLETE,acrF=COMPLETE,arr-3=COMPLETE,blaEC=COMPLETE,blaIMP-4=COMPLETE,blaOXA-1=COMPLETE,blaSHV-12=COMPLETE,blaTEM-1=COMPLETE,catB3=COMPLETE,dfrA19=COMPLETE,erm(42)=COMPLETE,glpT_E448K=POINT,gyrA_S83L=POINT,mdtM=COMPLETE,mph(A)=COMPLETE,pmrB_P94S=POINT,sul1=COMPLETE,tet(A)=COMPLETE
E.coli and Shigella	1548R1	"1548R1"		PDT000946068.1	2021-02-01T04:01:35Z	Australia: Five Islands Nature Reserve, NSW	cloacal sample		PDS000079917.1			SAMN17526362	GCA_016774795.1	aac(3)-IId=COMPLETE,aac(6')-Ib4=COMPLETE,acrF=COMPLETE,arr-3=COMPLETE,blaEC=COMPLETE,blaIMP-4=COMPLETE,blaOXA-1=COMPLETE,blaSHV-12=COMPLETE,blaTEM-1=COMPLETE,catB3=COMPLETE,dfrA19=COMPLETE,erm(42)=COMPLETE,glpT_E448K=POINT,gyrA_S83L=POINT,mdtM=COMPLETE,mph(A)=COMPLETE,pmrB_P94S=POINT,qnrA1=COMPLETE,sul1=COMPLETE,tet(A)=COMPLETE
E.coli and Shigella	1566m1	"1566m1"		PDT001174285.1	2021-11-11T04:00:55Z	Australia: Five Islands			PDS000096939.3			SAMN22896652	GCA_020831395.1	aac(3)-IId=COMPLETE,aac(6')-Ib-cr5=COMPLETE,aac(6')-Ib4=COMPLETE,aadA5=COMPLETE,acrF=COMPLETE,aph(3'')-Ib=COMPLETE,aph(3')-Ia=COMPLETE,aph(6)-Id=COMPLETE,arr-3=COMPLETE,blaEC=COMPLETE,blaIMP-38=COMPLETE,blaIMP-4=COMPLETE,blaOXA-1=COMPLETE,blaSHV-12=COMPLETE,blaTEM-1=COMPLETE,catA1=COMPLETE,catB3=COMPLETE,dfrA17=COMPLETE,glpT_E448K=POINT,gyrA_D87N=POINT,gyrA_S83L=POINT,mdtM=COMPLETE,mph(A)=COMPLET…
E.coli and Shigella	CE1724	"CE1724"		PDT000946065.1	2021-02-01T04:01:13Z	Australia: Five Islands Nature Reserve, NSW	cloacal sample		PDS000079906.1			SAMN17526382	GCA_016774735.1	aac(3)-IId=COMPLETE,aac(6')-Ib-cr5=COMPLETE,acrF=COMPLETE,aph(3'')-Ib=COMPLETE,aph(6)-Id=COMPLETE,arr-3=COMPLETE,blaEC=COMPLETE,blaIMP-4=COMPLETE,blaLAP-2=COMPLETE,blaOXA-1=COMPLETE,blaTEM-1=COMPLETE,catA2=COMPLETE,catB3=COMPLETE,dfrA14=COMPLETE,glpT_E448K=POINT,mdtM=COMPLETE,mph(A)=COMPLETE,qnrS1=COMPLETE,sul1=COMPLETE,sul2=COMPLETE,tet(A)=COMPLETE
E.coli and Shigella	1560H	"1560H"		PDT000946076.1	2021-02-01T04:03:08Z	Australia: Five Islands Nature Reserve, NSW	cloacal sample		PDS000079906.1			SAMN17526424	GCA_016774995.1	aac(3)-IId=COMPLETE,aac(6')-Ib-cr5=COMPLETE,acrF=COMPLETE,aph(3'')-Ib=COMPLETE,aph(6)-Id=COMPLETE,arr-3=COMPLETE,blaEC=COMPLETE,blaIMP-4=COMPLETE,blaLAP-2=COMPLETE,blaOXA-1=COMPLETE,blaTEM-1=COMPLETE,catA2=COMPLETE,catB3=COMPLETE,dfrA14=COMPLETE,glpT_E448K=POINT,mdtM=COMPLETE,mph(A)=COMPLETE,qnrS1=COMPLETE,sul1=COMPLETE,sul2=COMPLETE,tet(A)=COMPLETE
E.coli and Shigella	1726H	"1726H"		PDT000946078.1	2021-02-01T04:03:30Z	Australia: Five Islands Nature Reserve, NSW	cloacal sample		PDS000079906.1			SAMN17526423	GCA_016775055.1	aac(3)-IId=COMPLETE,aac(6')-Ib-cr5=COMPLETE,acrF=COMPLETE,aph(3'')-Ib=COMPLETE,aph(6)-Id=COMPLETE,arr-3=COMPLETE,blaEC=COMPLETE,blaIMP-4=COMPLETE,blaLAP-2=COMPLETE,blaOXA-1=COMPLETE,blaTEM-1=COMPLETE,catA2=COMPLETE,catB3=COMPLETE,dfrA14=COMPLETE,glpT_E448K=POINT,mdtM=COMPLETE,mph(A)=COMPLETE,qnrS1=COMPLETE,sul1=COMPLETE,sul2=COMPLETE,tet(A)=COMPLETE
E.coli and Shigella	1552m1	"1552m1"		PDT000946079.1	2021-02-01T04:03:32Z	Australia: Five Islands Nature Reserve, NSW	cloacal sample		PDS000079906.1			SAMN17526369	GCA_016775065.1	aac(3)-IId=COMPLETE,aac(6')-Ib-cr5=COMPLETE,acrF=COMPLETE,aph(3'')-Ib=COMPLETE,aph(6)-Id=COMPLETE,arr-3=COMPLETE,blaEC=COMPLETE,blaIMP-4=COMPLETE,blaLAP-2=COMPLETE,blaOXA-1=COMPLETE,blaTEM-1=COMPLETE,catA2=COMPLETE,catB3=COMPLETE,dfrA14=COMPLETE,glpT_E448K=POINT,mdtM=COMPLETE,mph(A)=COMPLETE,qnrS1=COMPLETE,sul1=COMPLETE,sul2=COMPLETE,tet(A)=COMPLETE
E.coli and Shigella	CE1580	"CE1580"		PDT000946072.1	2021-02-01T04:02:26Z	Australia: Five Islands Nature Reserve, NSW	cloacal sample		PDS000079903.2			SAMN17526429	GCA_016774925.1	aac(3)-IId=COMPLETE,aac(6')-Ib=COMPLETE,acrF=COMPLETE,aph(3'')-Ib=COMPLETE,aph(3')-Ia=COMPLETE,aph(6)-Id=COMPLETE,arr-3=COMPLETE,blaEC=COMPLETE,blaIMP-4=COMPLETE,blaOXA-1=COMPLETE,blaSHV-12=COMPLETE,blaTEM-1=COMPLETE,catA2=COMPLETE,catB3=COMPLETE,dfrA14=COMPLETE,dfrA19=COMPLETE,glpT_E448K=POINT,mcr-9.1=COMPLETE,mdtM=COMPLETE,mph(A)=COMPLETE,qnrS1=COMPLETE,sul1=COMPLETE,tet(A)=COMPLETE,tet(D)=COMP…
E.coli and Shigella	CE1539	"CE1539"		PDT000946073.1	2021-02-01T04:02:27Z	Australia: Five Islands Nature Reserve, NSW	cloacal sample		PDS000079903.2			SAMN17526428	GCA_016774915.1	aac(3)-IId=COMPLETE,aac(6')-Ib=COMPLETE,acrF=COMPLETE,aph(3'')-Ib=COMPLETE,aph(3')-Ia=COMPLETE,aph(6)-Id=COMPLETE,arr-3=COMPLETE,blaEC=COMPLETE,blaIMP-4=COMPLETE,blaOXA-1=COMPLETE,blaSHV-12=COMPLETE,blaTEM-1=COMPLETE,catA2=COMPLETE,catB3=COMPLETE,dfrA14=COMPLETE,dfrA19=COMPLETE,glpT_E448K=POINT,mcr-9.1=COMPLETE,mdtM=COMPLETE,mph(A)=COMPLETE,qnrS1=COMPLETE,sul1=COMPLETE,tet(A)=COMPLETE,tet(D)=COMP…
